# Supplementary material for: Trajectories, bifurcations, and pseudo-time in large clinical datasets: applications to myocardial infarction and diabetes data
Source: Gigascience. 2020 Nov 25;9(11):giaa128. doi: 10.1093/gigascience/giaa128 (PMC7688475; doi:10.1093/gigascience/giaa128)
Supplement: giaa128_Supplemental_File [file giaa128_supplemental_file.zip]

Archive with 1 entries (1 files):
- Supplementary_Figure1.png
